# Supplementary material for: Medication Adherence Following Stroke and TIA: A Qualitative Synthesis of Patient, Caregiver and Clinician Perspectives
Source: Neurol Int. 2026 Feb 11;18(2):34. doi: 10.3390/neurolint18020034 (PMC12943394; doi:10.3390/neurolint18020034)
Supplement: Supplementary file 1 [file neurolint-18-00034-s001.zip]

Archive with 1 entries (1 files):
- neurolint-4082725-supplementary.pdf
